# Supplementary material for: An endothelial activin A-bone morphogenetic protein receptor type 2 link is overdriven in pulmonary hypertension
Source: Nat Commun. 2021 Mar 19;12:1720. doi: 10.1038/s41467-021-21961-3 (PMC7979873; doi:10.1038/s41467-021-21961-3)
Supplement: Supplementary file 4 — Source Data [file 41467_2021_21961_MOESM4_ESM.xlsx]

## Sheet: Fig 1B
		INHBA
HPAEC	HCAEC	HMVEC-L	HMVEC-D	HPASMC
1.07	1.61	19.7	0.99	6.06
0.8	1.52	24.08	0.71	1.35
1.03	1.51	21.56	0.9	8.17
1.15	1.31	24.25	0.57

## Sheet: Fig 1C
		INHA						INHBB
HPAEC	HCAEC	HMVEC-L	HMVEC-D	HPASMC		HPAEC	HCAEC	HMVEC-L	HMVEC-D	HPASMC
0.82	0.29	0.54	2.22	10.41		0.97	1.96	0.07	0	0
1.54	1.12	2.93	2.64	12.21		0.75	1.85	0.03	0	0
1.14	1.39	1.91	0.68	6.28		0.98	1.67	0.04	0.01	0
0.78	0.55	2.33	0.92	8.11		1.46	1.84		0	0

## Sheet: Fig 2A
Tube Formation					Apoptosis
GFP	GFP + Follistatin	INHBA	INHBA + Follistatin		GFP-CM	GFP+Follistatin	INHBA	INHBA+Follistatin
1272.08	1259.82	769.344	1146.52		4.4766	4.0263	16.8183	5.9469
1364.1	1267.82	854.48	1064.15		4.8264	4.7949	15.2417	6.6265
1378.86	1395.52	807.201	1102.2		3.9656	5.0416	11.1062	6.3007

## Sheet: Fig 2B
Tube Formation					Apoptosis
EC/GFP-CM	EC/GFP-CM + Follistatin	EC/INHBA-CM	EC/INHBA-CM + Follistatin		EC/GFP-CM	EC/GFP-CM+Follistatin	EC/INHBA-CM	EC/INHBA-CM+Follistatin
1389.77	1250.45	932.568	1286.89		4.7653	3.7223	8.6995	2.0043
1270.23	1406.8	818.007	1193.33		3.0574	3.9835	9.7645	2.9773
1308.69	1246.25	1038	1245.86		2.2837	4.7304	10.4184	3.893

## Sheet: Fig 2C
Tube Formation					Apoptosis
Vehicle	Follistatin	Activin A	Activin A + Follistatin		Vehicle	Follistatin	Activin A	Activin A + Follistatin
1281.61	1336.1	963.22	1354.36		6.0459	4.9204	8.4123	3.7593
1269.35	1460.51	908.141	1301.76		5.5766	4.5474	11.1517	3.8868
1370.71	1346.83	876.43	1204.07		6.5608	4.142	11.0406	4.6646

## Sheet: Fig 3A
GFP	INHBA
0.814674	0.174841
0.701828	0.146114
0.345789	0.123938
0.958113	0.286261
0.421129	0.034459

## Sheet: Fig 3B
GFP	INHBA
0.867006	0.272601
0.711063	0.426672
0.78231	0.670388
0.82491	0.541871

## Sheet: Fig 3C
GFP	INHBA
1.11729	0.262429
1	0.260616
0.712025	0.269807

## Sheet: Fig 3D
Vehicle	ActA
1.11638	0.571933
0.802972	0.306917
0.731037	0.360234

## Sheet: Fig 3E
Vehicle	ActA
0.901562	0.565933
0.656062	0.196535
0.835789	0.48755

[truncated: 40 more sheets: Fig 3F, Fig 3G, Fig 3I, Fig 4A, Fig 4C, Fig 4D, Fig 4G, Fig 5A, Fig 5B, Fig 5D, Fig 5E, Fig 5F, Fig 5G, Fig 5H, Fig 6A, Fig 6B, Fig 6D, Fig 6E, Fig 6F, Fig 6G …]
